# Supplementary material for: Clonal Complexes 23, 10, 131 and 38 as Genetic Markers of the Environmental Spread of Extended-Spectrum β-Lactamase (ESBL)-Producing E. coli
Source: Antibiotics (Basel). 2022 Oct 24;11(11):1465. doi: 10.3390/antibiotics11111465 (PMC9686695; doi:10.3390/antibiotics11111465)
Supplement: Supplementary file 1 [file antibiotics-11-01465-s001.zip]

Archive with 1 entries (1 files):
- antibiotics-1973701-supplementary.pdf
